# Supplementary material for: High-resolution isotopic evidence for a potential Saharan provenance of Greenland glacial dust
Source: Sci Rep. 2018 Oct 22;8:15582. doi: 10.1038/s41598-018-33859-0 (PMC6197225; doi:10.1038/s41598-018-33859-0)
Supplement: Supplementary file 2 — Dataset 1 [file 41598_2018_33859_MOESM2_ESM.xlsx]

## Sheet: 시트1
Table S1. Elemental concentrations and Pb and Sr isotopic compositions measured in NEEM ice core
No.	Depth (m)a	Age (years BP)	Climate period	Time resolutionb (year)	Concentration (pg g–1)			206Pb/207Pb	±d	208Pb/207Pb	±d	206Pb/204Pb	±d	87Sr/86Sr*	±d
					Pb	Ba	Src
1	1232	8266	Holocene	0.49	4.5	68.2	63	1.179	0.004	2.456	0.007	18.024	0.212	0.722	0.00027
2	1253.45	8538	Holocene	0.49	6.2	75.9	57.9	1.201	0.007	2.491	0.013	18.776	0.194	0.71826	0.00012
3	1269.95	8760	Holocene	0.49	5.2	53.9	92.7	1.172	0.002	2.452	0.005	18.223	0.109	0.72466	0.00078
4	1275.45	8840	Holocene	0.61	3.9	42.7	40.1	1.205	0.004	2.466	0.004	18.778	0.199	0.73187	0.00026
5	1280.95	8920	Holocene	0.6	5.8	42.6	35.5	1.201	0.003	2.481	0.006	18.635	0.307	0.72079	0.00012
6	1297.45	9166	Holocene	0.54	3.8	30.8	31.3	1.197	0.002	2.453	0.003	18.581	0.085	0.7163	0.00016
7	1307.35	9328	Holocene	0.65	3.7	55.5	60.7	1.201	0.002	2.463	0.004	18.749	0.115	0.7345	0.00055
8	1314.5	9442	Holocene	0.57	2.9	33.3	30	1.196	0.003	2.461	0.006	18.399	0.166	0.72065	0.00015
9	1323.85	9603	Holocene	0.58	3.3	53.3	55.4	1.214	0.002	2.459	0.003	18.883	0.076	0.72305	3e-05
10	1330.45	9715	Holocene	0.59	3.1	35.5	54.6	1.193	0.002	2.467	0.004	17.463	0.112	0.73028	0.00013
11	1336.5	9819	Holocene	0.5	2.8	41.9	43.8	1.197	0.005	2.47	0.012	18.207	0.187	0.71894	0.00064
12	1341.45	9910	Holocene	0.62	3.5	38.5	58.6	1.191	0.001	2.461	0.004	18.586	0.106	0.72155	0.00048
13	1346.95	10015	Holocene	0.64	11.1	62.2	119	1.2	0.001	2.476	0.003	18.64	0.113	0.72258	0.00071
14	1353	10133	Holocene	0.66	8.9	63.7	58	1.208	0.004	2.484	0.008	18.77	0.165	0.71331	0.00021
15	1357.95	10228	Holocene	0.66	4	39.4	59.2	1.198	0.008	2.486	0.017	19.192	0.35	0.71296	0.00031
16	1362.9	10327	Holocene	0.67	4.2	62.9	87.4	1.189	0.004	2.467	0.005	18.521	0.136	0.71368	0.00014
17	1380.5	10715	Holocene	0.71	6.3	100.4	91.2	1.194	0.002	2.469	0.004	18.504	0.1	0.71184	0.00017
18	1385.45	10830	Holocene	0.75	13.5	66.9	51.9	1.171	0.002	2.454	0.004	18.203	0.111	0.70966	0.00014
19	1391.5	10979	Holocene	0.8	3.6	29.3	46.7	1.186	0.002	2.466	0.003	18.43	0.108	0.7123	0.00023
20	1396.45	11105	Holocene	0.73	3.9	33.3	61.6	1.204	0.003	2.481	0.006	18.695	0.192	0.70926	0.00025
21	1407.65	11389	Holocene	0.79	4.6	94.4	70.9	1.208	0.002	2.489	0.004	18.818	0.116	0.71588	0.0003
22	1413.15	11543	Holocene	0.83	5.5	63.2	83.4	1.182	0.002	2.457	0.005	18.123	0.149	0.71546	0.00062
23	1424.15	11932	YD (GS-1)	1.31	35.7	562.6	966.6	1.198	0.005	2.483	0.009	18.694	0.148	0.71868	0.00018
24	1429.65	12189	YD (GS-1)	1.35	36.1	696.3	825.8	1.208	0.003	2.489	0.003	18.901	0.131	0.7223	0.00039
25	1440.65	12710	YD (GS-1)	1.3	50.9	967.1	913.9	1.218	0.002	2.497	0.003	19.011	0.106	0.71986	0.00018
26	1446.15	12955	BA (GI-1a)	1.09	13.7	264.6	204.6	1.218	0.002	2.49	0.006	18.555	0.105	0.72455	0.00016
27	1451.65	13186	BA (GI-1b)	1.29	20.2	406.3	357.5	1.208	0.003	2.492	0.006	19	0.271	0.71884	7e-05
28	1457.15	13411	BA (GI-1c1)	1.08	10.9	169.9	204	1.195	0.003	2.477	0.005	18.391	0.164	0.71604	9e-05
29	1462.65	13625	BA (GI-1c2)	1.18	24.3	279.8	279.7	1.209	0.003	2.484	0.003	18.688	0.114	0.71914	0.00011
30	1468.15	13842	BA (GI-1c3)	1.03	14.7	201.7	523.2	1.198	0.002	2.477	0.004	18.592	0.277	0.72008	9e-05
31	1472.55	14247	BA (GI-1e)	1.56	17.3	296.4	375.9	1.203	0.002	2.483	0.005	18.684	0.069	0.72179	0.00028
32	1479.15	14308	BA (GI-1e)	1.03	9.4	149.1	159.3	1.195	0.003	2.477	0.006	18.462	0.179	0.71031	0.00011
33	1484.65	14551	BA (GI-1e)	0.88	9.5	130.1	203.1	1.199	0.004	2.486	0.004	18.57	0.14	0.71461	0.00017
34	1490.15	14737	GS-2.1a	1.66	48.4	920.6	940.8	1.207	0.003	2.483	0.006	18.777	0.174	0.72	0.00014
35	1495.65	15133	GS-2.1a	2.24	100.9	1718.1	3093.3	1.196	0.002	2.489	0.018	18.361	0.129	0.71758	3e-05
36	1501.15	15568	GS-2.1a	2.18	109.8	1682.7	1591.8	1.199	0.008	2.481	0.012	18.828	0.546	0.71898	0.0001
37	1506.65	15999	GS-2.1a	1.89	57.1	1419.2	1316.3	1.202	0.007	2.499	0.009	18.641	0.536	0.71818	4e-05
38	1512.15	16427	GS-2.1a	1.9	109.4	2361.5	1614.3	1.206	0.006	2.489	0.01	18.523	0.227	0.72069	0.0002
39	1517.65	16834	GS-2.1a	1.85	190.5	4772.5	2777.2	1.199	0.003	2.479	0.006	18.541	0.266	0.72085	2e-05
40	1523.15	17240	GS-2.1a	2.12	262.8	3499.4	1984.3	1.207	0.002	2.488	0.007	18.699	0.195	0.71935	6e-05
41	1528.65	17666	GS-2.1b	1.8	102.7	2781.2	1677.5	1.2	0.003	2.488	0.009	18.682	0.338	0.71953	6e-05
42	1534.15	18124	GS-2.1b	1.82	156.2	3306.2	2325.5	1.208	0.003	2.49	0.01	18.776	0.245	0.71839	4e-05
43	1539.65	18498	GS-2.1b	1.86	138.6	2676.6	2760.4	1.208	0.005	2.494	0.006	18.25	0.178	0.71948	3e-05
44	1545.15	18911	GS-2.1b	1.88	100.8	1711.3	1595.4	1.205	0.003	2.486	0.003	18.743	0.152	0.7193	6e-05
45	1550.65	19342	GS-2.1b	1.9	141.3	2778.5	2208.5	1.198	0.009	2.487	0.015	12.23	3.591	0.7201	0.00022
46	1556.15	19771	GS-2.1b	1.81	112.4	2526.1	1492.5	1.208	0.001	2.497	0.005	18.87	0.072	0.71902	0.00027
47	1561.65	20198	GS-2.1b	1.7	165.7	3451.1	2411.1	1.207	0.004	2.486	0.008	18.903	0.343	0.71729	7e-05
48	1567.15	20621	GS-2.1b	1.84	93	2453.3	1652.6	1.203	0.006	2.491	0.006	18.866	0.134	0.71981	0.00018
49	1572.65	21087	GS-2.1c	2.07	117.6	2030.6	1830.7	1.202	0.005	2.496	0.009	18.766	0.335	0.71881	0.0001
50	1578.15	21579	GS-2.1c	2.01	226.3	5337.1	3127	1.202	0.005	2.484	0.008	18.639	0.165	0.72042	7e-05
51	1583.65	22082	GS-2.1c	2.15	109.1	2120.2	1789.7	1.199	0.003	2.486	0.006	18.549	0.147	0.71868	0.00021
52	1589.15	22578	GS-2.1c	1.95	110.9	1766.2	1715.6	1.202	0.002	2.483	0.004	18.817	0.106	0.71955	4e-05
53	1594.65	23046	GS-2.2	1.68	122.3	2166	2087.3	1.188	0.003	2.466	0.005	17.753	0.123	0.71965	0.00031
54	1600.7	23587	GS-3	2.43	181.4	3457.7	4175.6	1.2	0.003	2.486	0.006	18.519	0.428	0.71817	3e-05
55	1605.65	24145	GS-3	2.37	307.8	6518.5	4940.4	1.201	0.004	2.484	0.003	19.02	0.408	0.71816	5e-05
56	1611.15	24739	GS-3	2.51	194	4528.1	3017.5	1.2	0.006	2.484	0.005	18.801	0.118	0.71939	4e-05
57	1616.65	25370	GS-3	2.48	171.5	4718.4	4076.7	1.2	0.006	2.484	0.012	18.102	0.23	0.71928	0.00017
58	1622.15	26028	GS-3	2.11	174.6	3374.1	2661.4	1.204	0.002	2.481	0.005	18.701	0.225	0.719	6e-05
59	1627.65	26575	GS-3	2.21	148.5	2898.6	2178.9	1.204	0.003	2.478	0.013	18.951	0.503	0.72052	4e-05
60	1633.15	27144	GS-3	2.22	118.3	2397.5	1743.2	1.199	0.003	2.474	0.007	18.479	0.177	0.71884	0.00017
61	1638.65	27641	GI-3	1.17	25.9	499.3	505.5	1.198	0.006	2.474	0.011	18.527	0.25	0.71913	0.00014
62	1644.15	28068	GS-4	2.18	197.5	3945.9	4095.8	1.2	0.006	2.491	0.01	18.444	0.259	0.71907	4e-05
63	1650.75	28691	GI-4	1.18	22.9	417.2	423.3	1.196	0.003	2.477	0.003	18.454	0.13	0.71926	0.00011
64	1655.7	29021	GS-5.1	2.14	135.1	2437.5	2659.9	1.2	0.003	2.483	0.005	18.862	0.171	0.71982	4e-05
65	1660.65	29585	GS-5.1	2.15	223	3923.2	3860.3	1.197	0.003	2.477	0.005	18.694	0.122	0.71889	3e-05
66	1666.15	30200	GS-5.1	2.32	479	8679.2	8833.6	1.195	0.007	2.473	0.014	17.342	1.01	0.71829	3e-05
67	1671.65	30787	GI-5.1	1.79	62.1	1139.4	1523.6	1.197	0.004	2.479	0.007	18.623	0.143	0.71972	0.00023
a The depths are the depth for the top of the samples.
b The time period integrated for each core section
c Sr isotopic ratios measured in the aluminosilicates of the samples (see Method).
d Uncertainties in the isotope ratios are 95% confidence intervals.
